# Supplementary material for: Ecotoxicological Effects of Polystyrene Particle Mix (20, 200, and 430 µm) on Cyprinus carpio
Source: Toxics. 2025 Mar 26;13(4):246. doi: 10.3390/toxics13040246 (PMC12031100; doi:10.3390/toxics13040246)
Supplement: Supplementary file 1 [file toxics-13-00246-s001.zip]

Archive with 1 entries (1 files):
- toxics-3504214-supplementary.pdf
